# Supplementary material for: Development of Solid-Phase Microextraction with Carbon Dot-Functionalized Hollow Fiber Membrane for the Analysis of Perfluoroalkyl Carboxylates in Aqueous Samples
Source: Molecules. 2026 Apr 10;31(8):1255. doi: 10.3390/molecules31081255 (PMC13118403; doi:10.3390/molecules31081255)
Supplement: Supplementary file 1 [file molecules-31-01255-s001.zip]

Archive with 1 entries (1 files):
- molecules-4063695-supplementary.pdf
